# Supplementary material for: Auxin regulates source-sink carbohydrate partitioning and reproductive organ development in rice
Source: Proc Natl Acad Sci U S A. 2022 Aug 29;119(36):e2121671119. doi: 10.1073/pnas.2121671119 (PMC9457257; doi:10.1073/pnas.2121671119)
Supplement: Supplementary File [file pnas.2121671119.sd01.xlsx]

## Sheet: Sheet1
Dataset S1. Functional categories of DEGs in RNA-Seq data identified by Kyoto Encyclopedia of Genes and Genomes (KEGG) analysis
ID	Description	GeneRatio	BgRatio	pvalue	p.adjust	qvalue	geneID	Count
dosa04075	Plant hormone signal transduction	51/392	245/4622	5.00408e-10	5.00408e-08	4.63536e-08	Os01g0178500/Os01g0190300/Os01g0194300/Os01g0231000/Os01g0785400/Os01g0846300/Os02g0445100/Os02g0643800/Os02g0766700/Os02g0769100/Os02g0787300/Os02g0817600/Os02g0820900/Os03g0180800/Os03g0180900/Os03g0181100/Os03g0318600/Os03g0324200/Os03g0390200/Os03g0402800/Os03g0797800/Os03g0860100/Os04g0395800/Os04g0637000/Os04g0653000/Os04g0662400/Os05g0178600/Os05g0230700/Os05g0447200/Os05g0559400/Os05g0586…	51
dosa00040	Pentose and glucuronate interconversions	24/392	72/4622	1.69129e-09	8.45646e-08	7.83335e-08	Os01g0311800/Os01g0517500/Os01g0788400/Os01g0847600/Os02g0117700/Os02g0196700/Os02g0214400/Os03g0300500/Os03g0808000/Os04g0458900/Os06g0144200/Os06g0144900/Os06g0583900/Os06g0611500/Os07g0607400/Os07g0691100/Os08g0450100/Os11g0192400/Os11g0194000/Os11g0217300/Os11g0659600/Os11g0683700/Os11g0683800/Os12g0563700	24
dosa00940	Phenylpropanoid biosynthesis	34/392	209/4622	0.000127636	0.00425452	0.00394103	Os01g0205900/Os01g0283700/Os01g0508000/Os01g0543100/Os01g0901600/Os02g0611800/Os02g0741200/Os02g0811600/Os03g0152300/Os03g0235000/Os03g0368300/Os04g0518400/Os04g0656800/Os04g0688300/Os04g0688600/Os04g0689000/Os05g0135200/Os05g0135500/Os05g0427400/Os05g0494000/Os06g0472900/Os06g0546500/Os06g0547100/Os06g0681600/Os07g0531400/Os07g0638300/Os07g0677300/Os08g0113000/Os08g0277200/Os08g0441500/Os08g0448…	34
dosa04626	Plant-pathogen interaction	33/392	212/4622	0.000374894	0.00937234	0.00868175	Os01g0323100/Os01g0624500/Os01g0765600/Os01g0808400/Os01g0810300/Os01g0949500/Os01g0955100/Os01g0955500/Os02g0205500/Os02g0787300/Os02g0813600/Os03g0128700/Os03g0220100/Os03g0245700/Os03g0331700/Os04g0584600/Os05g0343400/Os05g0380900/Os05g0491000/Os05g0568000/Os06g0716700/Os08g0144100/Os08g0487800/Os08g0500700/Os08g0540400/Os08g0560700/Os09g0474300/Os09g0514200/Os09g0521100/Os11g0591200/Os12g0132…	33
dosa00500	Starch and sucrose metabolism	24/392	152/4622	0.00192571	0.0385141	0.0356763	Os01g0508000/Os01g0742500/Os01g0749400/Os01g0894300/Os02g0117700/Os02g0753000/Os02g0778600/Os03g0141200/Os03g0758100/Os04g0497200/Os05g0580000/Os06g0194900/Os06g0675700/Os06g0676700/Os07g0510200/Os07g0624600/Os08g0224500/Os08g0409100/Os08g0445700/Os08g0473900/Os09g0511600/Os10g0465700/Os10g0553300/Os11g0236100	24
dosa00520	Amino sugar and nucleotide sugar metabolism	23/392	149/4622	0.00320479	0.0534131	0.0494774	Os01g0296700/Os01g0742500/Os01g0847200/Os01g0894300/Os02g0117700/Os02g0745400/Os02g0791500/Os03g0132900/Os04g0618200/Os04g0636100/Os05g0363200/Os05g0387200/Os05g0580000/Os06g0356800/Os07g0674100/Os08g0327100/Os10g0417600/Os10g0542900/Os11g0132600/Os11g0217300/Os11g0701800/Os12g0128800/Os12g0555600	23
dosa00905	Brassinosteroid biosynthesis	5/392	15/4622	0.00628341	0.089763	0.0831488	Os02g0204700/Os07g0647200/Os09g0441400/Os11g0143200/Os12g0139300	5
dosa00073	Cutin, suberine and wax biosynthesis	7/392	30/4622	0.0109575	0.136969	0.126877	Os04g0407900/Os04g0511200/Os04g0560100/Os06g0254700/Os08g0401500/Os08g0557800/Os11g0507200	7
dosa00730	Thiamine metabolism	5/392	19/4622	0.0183474	0.184513	0.170918	Os03g0130400/Os04g0671100/Os07g0190000/Os07g0529600/Os08g0118900	5
dosa00910	Nitrogen metabolism	7/392	33/4622	0.0184513	0.184513	0.170918	Os02g0770800/Os03g0223400/Os08g0423500/Os08g0470200/Os09g0454500/Os11g0153200/Os12g0153500	7
