# Supplementary material for: Auxin regulates source-sink carbohydrate partitioning and reproductive organ development in rice
Source: Proc Natl Acad Sci U S A. 2022 Aug 29;119(36):e2121671119. doi: 10.1073/pnas.2121671119 (PMC9457257; doi:10.1073/pnas.2121671119)
Supplement: Supplementary File [file pnas.2121671119.sd02.xlsx]

## Sheet: Sheet1
Dataset S2. GO term analysis of the biological processes enriched in the DEGs of WT and dao lodicules
GO_acc	term_type	Term	queryitem	querytotal	bgitem	bgtotal	pvalue	FDR	entries
GO:0050794	P	regulation of cellular process	229	1898	1699	23155	2.2e-12	3.7e-09	// Os03g0687700 // Os05g0447200 // Os03g0405900 // Os12g0122000 // Os04g0539500 // Os03g0390200 // Os10g0579400 // Os03g0759700 // Os08g0260400 // Os07g0634100 // Os10g0544200 // Os06g0226500 // Os03g0120900 // Os01g0191900 // Os07g0684900 // Os04g0301500 // Os05g0178600 // Os01g0925400 // Os02g0742700 // Os12g0538700 // Os08g0547300 // Os03g0411100 // Os03g0745000 // Os01g0285300 // Os01g0192000…
GO:0009889	P	regulation of biosynthetic process	179	1898	1261	23155	1.9e-11	6.5e-09	// Os03g0687700 // Os03g0315400 // Os12g0122000 // Os04g0539500 // Os10g0579400 // Os03g0759700 // Os08g0260400 // Os07g0634100 // Os10g0544200 // Os06g0226500 // Os03g0120900 // Os01g0191900 // Os07g0684900 // Os04g0301500 // Os01g0925400 // Os02g0742700 // Os01g0211800 // Os03g0411100 // Os03g0745000 // Os01g0285300 // Os07g0225300 // Os05g0568200 // Os05g0429900 // Os01g0176700 // Os06g0637500…
GO:0010556	P	regulation of macromolecule biosynthetic process	179	1898	1261	23155	1.9e-11	6.5e-09	// Os03g0687700 // Os03g0315400 // Os12g0122000 // Os04g0539500 // Os10g0579400 // Os03g0759700 // Os08g0260400 // Os07g0634100 // Os10g0544200 // Os06g0226500 // Os03g0120900 // Os01g0191900 // Os07g0684900 // Os04g0301500 // Os01g0925400 // Os02g0742700 // Os01g0211800 // Os03g0411100 // Os03g0745000 // Os01g0285300 // Os07g0225300 // Os05g0568200 // Os05g0429900 // Os01g0176700 // Os06g0637500…
GO:0031326	P	regulation of cellular biosynthetic process	179	1898	1261	23155	1.9e-11	6.5e-09	// Os03g0687700 // Os03g0315400 // Os12g0122000 // Os04g0539500 // Os10g0579400 // Os03g0759700 // Os08g0260400 // Os07g0634100 // Os10g0544200 // Os06g0226500 // Os03g0120900 // Os01g0191900 // Os07g0684900 // Os04g0301500 // Os01g0925400 // Os02g0742700 // Os01g0211800 // Os03g0411100 // Os03g0745000 // Os01g0285300 // Os07g0225300 // Os05g0568200 // Os05g0429900 // Os01g0176700 // Os06g0637500…
GO:0019219	P	regulation of nucleobase, nucleoside, nucleotide and nucleic acid metabolic process	177	1898	1243	23155	1.9e-11	6.5e-09	// Os03g0315400 // Os12g0122000 // Os04g0539500 // Os10g0579400 // Os03g0759700 // Os08g0260400 // Os07g0634100 // Os10g0544200 // Os06g0226500 // Os03g0120900 // Os01g0191900 // Os07g0684900 // Os04g0301500 // Os01g0925400 // Os02g0742700 // Os01g0211800 // Os03g0411100 // Os03g0745000 // Os01g0285300 // Os07g0225300 // Os05g0568200 // Os05g0429900 // Os01g0176700 // Os06g0637500 // Os06g0677800…
GO:0045449	P	regulation of transcription	176	1898	1237	23155	2.4e-11	6.5e-09	// Os03g0315400 // Os12g0122000 // Os04g0539500 // Os10g0579400 // Os03g0759700 // Os08g0260400 // Os07g0634100 // Os10g0544200 // Os06g0226500 // Os03g0120900 // Os01g0191900 // Os07g0684900 // Os04g0301500 // Os01g0925400 // Os02g0742700 // Os01g0211800 // Os03g0411100 // Os03g0745000 // Os01g0285300 // Os07g0225300 // Os05g0568200 // Os05g0429900 // Os01g0176700 // Os06g0637500 // Os06g0677800…
GO:0051171	P	regulation of nitrogen compound metabolic process	178	1898	1261	23155	3.2e-11	7.6e-09	// Os03g0315400 // Os12g0122000 // Os04g0539500 // Os10g0579400 // Os03g0759700 // Os08g0260400 // Os07g0634100 // Os10g0544200 // Os06g0226500 // Os03g0120900 // Os01g0191900 // Os07g0684900 // Os04g0301500 // Os01g0925400 // Os02g0742700 // Os01g0211800 // Os03g0411100 // Os03g0745000 // Os01g0285300 // Os07g0225300 // Os05g0568200 // Os05g0429900 // Os01g0176700 // Os06g0637500 // Os06g0677800…
GO:0031323	P	regulation of cellular metabolic process	181	1898	1295	23155	4.4e-11	9.2e-09	// Os03g0687700 // Os03g0315400 // Os12g0122000 // Os04g0539500 // Os10g0579400 // Os03g0759700 // Os08g0260400 // Os07g0634100 // Os10g0544200 // Os06g0226500 // Os03g0120900 // Os01g0191900 // Os07g0684900 // Os04g0301500 // Os01g0925400 // Os02g0742700 // Os01g0211800 // Os03g0411100 // Os03g0745000 // Os01g0285300 // Os07g0225300 // Os05g0568200 // Os05g0429900 // Os01g0176700 // Os06g0637500…
GO:0010468	P	regulation of gene expression	178	1898	1279	23155	8.9e-11	1.6e-08	// Os03g0687700 // Os03g0315400 // Os12g0122000 // Os04g0539500 // Os10g0579400 // Os03g0759700 // Os08g0260400 // Os07g0634100 // Os10g0544200 // Os06g0226500 // Os03g0120900 // Os01g0191900 // Os07g0684900 // Os04g0301500 // Os01g0925400 // Os02g0742700 // Os01g0211800 // Os03g0411100 // Os03g0745000 // Os01g0285300 // Os07g0225300 // Os05g0568200 // Os05g0429900 // Os01g0176700 // Os06g0637500…
GO:0009719	P	response to endogenous stimulus	46	1898	169	23155	1e-10	1.7e-08	// Os11g0143300 // Os05g0447200 // Os03g0180900 // Os02g0658500 // Os03g0390200 // Os04g0442100 // Os02g0164900 // Os07g0589000 // Os07g0182400 // Os02g0445100 // Os02g0769100 // Os05g0178600 // Os06g0597000 // Os03g0797800 // Os10g0147400 // Os03g0445700 // Os01g0785400 // Os01g0192000 // Os03g0181100 // Os03g0402800 // Os12g0190000 // Os08g0452500 // Os01g0231000 // Os06g0677800 // Os02g0817600…
GO:0050896	P	response to stimulus	138	1898	917	23155	1.5e-10	2.3e-08	// Os06g0219500 // Os04g0452100 // Os05g0447200 // Os03g0390200 // Os04g0689000 // Os06g0565200 // Os02g0445100 // Os05g0178600 // Os01g0606900 // Os03g0797800 // Os01g0686800 // Os03g0745000 // Os01g0192000 // Os03g0152300 // Os08g0500700 // Os06g0677800 // Os04g0662400 // Os03g0402800 // Os02g0677300 // Os09g0267400 // Os07g0673400 // Os03g0320600 // Os03g0235000 // Os01g0850900 // Os10g0542900…
GO:0010033	P	response to organic substance	46	1898	173	23155	2e-10	2.7e-08	// Os11g0143300 // Os05g0447200 // Os03g0180900 // Os02g0658500 // Os03g0390200 // Os04g0442100 // Os02g0164900 // Os07g0589000 // Os07g0182400 // Os02g0445100 // Os02g0769100 // Os05g0178600 // Os06g0597000 // Os03g0797800 // Os10g0147400 // Os03g0445700 // Os01g0785400 // Os01g0192000 // Os03g0181100 // Os03g0402800 // Os12g0190000 // Os08g0452500 // Os01g0231000 // Os06g0677800 // Os02g0817600…
GO:0080090	P	regulation of primary metabolic process	180	1898	1326	23155	4e-10	5.1e-08	// Os03g0687700 // Os03g0315400 // Os12g0122000 // Os04g0539500 // Os10g0579400 // Os03g0759700 // Os08g0260400 // Os07g0634100 // Os10g0544200 // Os06g0226500 // Os03g0120900 // Os01g0191900 // Os07g0684900 // Os04g0301500 // Os01g0925400 // Os02g0742700 // Os01g0211800 // Os03g0411100 // Os03g0745000 // Os01g0285300 // Os07g0225300 // Os05g0568200 // Os05g0429900 // Os01g0176700 // Os06g0637500…
GO:0050789	P	regulation of biological process	229	1898	1814	23155	5.8e-10	6.9e-08	// Os03g0687700 // Os05g0447200 // Os03g0405900 // Os12g0122000 // Os04g0539500 // Os03g0390200 // Os10g0579400 // Os03g0759700 // Os08g0260400 // Os07g0634100 // Os10g0544200 // Os06g0226500 // Os03g0120900 // Os01g0191900 // Os07g0684900 // Os04g0301500 // Os05g0178600 // Os01g0925400 // Os02g0742700 // Os12g0538700 // Os08g0547300 // Os03g0411100 // Os03g0745000 // Os01g0285300 // Os01g0192000…
GO:0042221	P	response to chemical stimulus	82	1898	452	23155	6.5e-10	7.2e-08	// Os01g0504500 // Os05g0135200 // Os11g0143300 // Os05g0447200 // Os04g0656800 // Os01g0702500 // Os02g0658500 // Os03g0390200 // Os10g0195000 // Os03g0626700 // Os04g0688300 // Os07g0677300 // Os04g0442100 // Os04g0689000 // Os05g0586200 // Os02g0164900 // Os03g0858800 // Os07g0589000 // Os07g0182400 // Os02g0445100 // Os02g0769100 // Os06g0546500 // Os06g0597000 // Os05g0178600 // Os03g0797800…
GO:0060255	P	regulation of macromolecule metabolic process	179	1898	1345	23155	1.7e-09	1.8e-07	// Os03g0687700 // Os03g0315400 // Os12g0122000 // Os04g0539500 // Os10g0579400 // Os03g0759700 // Os08g0260400 // Os07g0634100 // Os10g0544200 // Os06g0226500 // Os03g0120900 // Os01g0191900 // Os07g0684900 // Os04g0301500 // Os01g0925400 // Os02g0742700 // Os01g0211800 // Os03g0411100 // Os03g0745000 // Os01g0285300 // Os07g0225300 // Os05g0568200 // Os05g0429900 // Os01g0176700 // Os06g0637500…
GO:0065007	P	biological regulation	238	1898	1936	23155	2.2e-09	2.2e-07	// Os03g0687700 // Os05g0447200 // Os03g0405900 // Os12g0122000 // Os04g0539500 // Os03g0390200 // Os10g0579400 // Os03g0759700 // Os08g0260400 // Os07g0634100 // Os10g0544200 // Os06g0226500 // Os03g0120900 // Os01g0191900 // Os07g0684900 // Os04g0301500 // Os05g0178600 // Os01g0925400 // Os02g0742700 // Os06g0562300 // Os12g0538700 // Os08g0547300 // Os03g0411100 // Os03g0745000 // Os01g0285300…
GO:0006350	P	transcription	177	1898	1336	23155	2.9e-09	2.7e-07	// Os03g0315400 // Os12g0122000 // Os04g0539500 // Os10g0579400 // Os03g0759700 // Os08g0260400 // Os07g0634100 // Os10g0544200 // Os06g0226500 // Os03g0120900 // Os01g0191900 // Os07g0684900 // Os04g0301500 // Os01g0925400 // Os02g0742700 // Os01g0211800 // Os03g0411100 // Os03g0745000 // Os01g0285300 // Os07g0225300 // Os05g0568200 // Os05g0429900 // Os01g0176700 // Os06g0637500 // Os06g0677800…
GO:0019222	P	regulation of metabolic process	181	1898	1381	23155	3.9e-09	3.4e-07	// Os03g0687700 // Os03g0315400 // Os12g0122000 // Os04g0539500 // Os10g0579400 // Os03g0759700 // Os08g0260400 // Os07g0634100 // Os10g0544200 // Os06g0226500 // Os03g0120900 // Os01g0191900 // Os07g0684900 // Os04g0301500 // Os01g0925400 // Os02g0742700 // Os01g0211800 // Os03g0411100 // Os03g0745000 // Os01g0285300 // Os07g0225300 // Os05g0568200 // Os05g0429900 // Os01g0176700 // Os06g0637500…
GO:0070887	P	cellular response to chemical stimulus	33	1898	116	23155	1.8e-08	1.5e-06	// Os05g0447200 // Os03g0180900 // Os02g0658500 // Os03g0390200 // Os07g0677300 // Os04g0442100 // Os02g0164900 // Os07g0182400 // Os02g0445100 // Os02g0769100 // Os06g0597000 // Os03g0797800 // Os10g0147400 // Os05g0178600 // Os01g0192000 // Os03g0181100 // Os07g0615200 // Os08g0452500 // Os01g0231000 // Os06g0677800 // Os02g0817600 // Os04g0662400 // Os08g0130100 // Os12g0601300 // Os02g0643800…
GO:0006355	P	regulation of transcription, DNA-dependent	112	1898	758	23155	2.1e-08	1.6e-06	// Os12g0122000 // Os04g0539500 // Os10g0579400 // Os07g0634100 // Os03g0120900 // Os07g0684900 // Os03g0797800 // Os01g0211800 // Os03g0745000 // Os06g0677800 // Os01g0542700 // Os03g0402800 // Os11g0678000 // Os02g0677300 // Os09g0334500 // Os06g0222400 // Os03g0413000 // Os03g0727200 // Os04g0546800 // Os05g0183100 // Os12g0601400 // Os04g0395800 // Os01g0652800 // Os05g0129300 // Os01g0816100…
GO:0051252	P	regulation of RNA metabolic process	112	1898	760	23155	2.3e-08	1.8e-06	// Os12g0122000 // Os04g0539500 // Os10g0579400 // Os07g0634100 // Os03g0120900 // Os07g0684900 // Os03g0797800 // Os01g0211800 // Os03g0745000 // Os06g0677800 // Os01g0542700 // Os03g0402800 // Os11g0678000 // Os02g0677300 // Os09g0334500 // Os06g0222400 // Os03g0413000 // Os03g0727200 // Os04g0546800 // Os05g0183100 // Os12g0601400 // Os04g0395800 // Os01g0652800 // Os05g0129300 // Os01g0816100…
GO:0009725	P	response to hormone stimulus	38	1898	156	23155	5.2e-08	3.8e-06	// Os11g0143300 // Os05g0447200 // Os02g0658500 // Os03g0390200 // Os04g0442100 // Os02g0164900 // Os07g0589000 // Os07g0182400 // Os02g0445100 // Os02g0769100 // Os05g0178600 // Os06g0597000 // Os03g0797800 // Os10g0147400 // Os03g0445700 // Os01g0785400 // Os08g0452500 // Os01g0231000 // Os06g0677800 // Os02g0817600 // Os04g0662400 // Os08g0130100 // Os12g0601300 // Os01g0708400 // Os02g0643800…
GO:0009733	P	response to auxin stimulus	27	1898	89	23155	1.2e-07	8e-06	// Os05g0447200 // Os04g0442100 // Os02g0164900 // Os07g0182400 // Os02g0445100 // Os02g0769100 // Os05g0178600 // Os06g0597000 // Os03g0797800 // Os10g0147400 // Os01g0785400 // Os08g0452500 // Os01g0231000 // Os06g0677800 // Os02g0817600 // Os04g0662400 // Os12g0601300 // Os02g0643800 // Os06g0702600 // Os01g0190300 // Os05g0586200 // Os01g0178500 // Os03g0633500 // Os07g0592600 // Os12g0601400…
GO:0006351	P	transcription, DNA-dependent	112	1898	799	23155	2.3e-07	1.5e-05	// Os12g0122000 // Os04g0539500 // Os10g0579400 // Os07g0634100 // Os03g0120900 // Os07g0684900 // Os03g0797800 // Os01g0211800 // Os03g0745000 // Os06g0677800 // Os01g0542700 // Os03g0402800 // Os11g0678000 // Os02g0677300 // Os09g0334500 // Os06g0222400 // Os03g0413000 // Os03g0727200 // Os04g0546800 // Os05g0183100 // Os12g0601400 // Os04g0395800 // Os01g0652800 // Os05g0129300 // Os01g0816100…
GO:0032774	P	RNA biosynthetic process	112	1898	801	23155	2.6e-07	1.7e-05	// Os12g0122000 // Os04g0539500 // Os10g0579400 // Os07g0634100 // Os03g0120900 // Os07g0684900 // Os03g0797800 // Os01g0211800 // Os03g0745000 // Os06g0677800 // Os01g0542700 // Os03g0402800 // Os11g0678000 // Os02g0677300 // Os09g0334500 // Os06g0222400 // Os03g0413000 // Os03g0727200 // Os04g0546800 // Os05g0183100 // Os12g0601400 // Os04g0395800 // Os01g0652800 // Os05g0129300 // Os01g0816100…
GO:0009734	P	auxin mediated signaling pathway	23	1898	71	23155	3.8e-07	2.3e-05	// Os05g0447200 // Os04g0442100 // Os02g0164900 // Os07g0182400 // Os02g0445100 // Os02g0769100 // Os06g0597000 // Os03g0797800 // Os10g0147400 // Os05g0178600 // Os08g0452500 // Os01g0231000 // Os06g0677800 // Os02g0817600 // Os04g0662400 // Os12g0601300 // Os02g0643800 // Os06g0702600 // Os01g0190300 // Os01g0178500 // Os03g0633500 // Os12g0601400 // Os05g0559400
GO:0009755	P	hormone-mediated signaling pathway	27	1898	100	23155	8.1e-07	4.6e-05	// Os05g0447200 // Os02g0658500 // Os03g0390200 // Os04g0442100 // Os02g0164900 // Os07g0182400 // Os02g0445100 // Os02g0769100 // Os06g0597000 // Os03g0797800 // Os10g0147400 // Os05g0178600 // Os08g0452500 // Os01g0231000 // Os06g0677800 // Os02g0817600 // Os04g0662400 // Os08g0130100 // Os12g0601300 // Os02g0643800 // Os06g0702600 // Os01g0190300 // Os01g0178500 // Os03g0633500 // Os12g0601400…
GO:0032870	P	cellular response to hormone stimulus	27	1898	100	23155	8.1e-07	4.6e-05	// Os05g0447200 // Os02g0658500 // Os03g0390200 // Os04g0442100 // Os02g0164900 // Os07g0182400 // Os02g0445100 // Os02g0769100 // Os06g0597000 // Os03g0797800 // Os10g0147400 // Os05g0178600 // Os08g0452500 // Os01g0231000 // Os06g0677800 // Os02g0817600 // Os04g0662400 // Os08g0130100 // Os12g0601300 // Os02g0643800 // Os06g0702600 // Os01g0190300 // Os01g0178500 // Os03g0633500 // Os12g0601400…
GO:0006950	P	response to stress	85	1898	611	23155	8.5e-06	0.00047	// Os06g0219500 // Os04g0452100 // Os05g0135200 // Os02g0758000 // Os04g0656800 // Os03g0130300 // Os02g0742200 // Os01g0702500 // Os06g0253100 // Os10g0437500 // Os01g0293000 // Os02g0527300 // Os03g0390200 // Os03g0180900 // Os04g0593400 // Os04g0688300 // Os07g0677300 // Os03g0245800 // Os04g0689000 // Os06g0565200 // Os06g0547100 // Os06g0661800 // Os03g0787200 // Os06g0546500 // Os01g0606900…
GO:0051716	P	cellular response to stimulus	43	1898	245	23155	1.5e-05	0.0008	// Os04g0452100 // Os05g0447200 // Os03g0180900 // Os02g0658500 // Os03g0390200 // Os02g0573200 // Os07g0677300 // Os04g0442100 // Os02g0164900 // Os07g0182400 // Os07g0492100 // Os02g0445100 // Os02g0769100 // Os09g0439200 // Os06g0597000 // Os03g0797800 // Os10g0147400 // Os05g0178600 // Os01g0192000 // Os03g0181100 // Os03g0787200 // Os08g0452500 // Os01g0231000 // Os06g0677800 // Os02g0817600…
GO:0042545	P	cell wall modification	12	1898	27	23155	2e-05	0.001	// Os08g0450200 // Os04g0641200 // Os07g0607400 // Os03g0300500 // Os11g0659600 // Os11g0683700 // Os03g0399000 // Os11g0192400 // Os09g0433700 // Os07g0691100 // Os03g0309400 // Os04g0458900
GO:0009753	P	response to jasmonic acid stimulus	8	1898	13	23155	8.9e-05	0.0045	// Os07g0615200 // Os03g0180900 // Os04g0395800 // Os09g0439200 // Os01g0192000 // Os03g0181100 // Os03g0402800 // Os12g0190000
GO:0051707	P	response to other organism	14	1898	45	23155	0.0001	0.0049	// Os10g0542900 // Os08g0130100 // Os07g0661400 // Os02g0654700 // Os03g0180900 // Os11g0592100 // Os02g0529500 // Os07g0691300 // Os09g0267400 // Os09g0439200 // Os11g0592200 // Os03g0181100 // Os07g0615200 // Os03g0132900
GO:0007242	P	intracellular signaling cascade	42	1898	262	23155	0.00011	0.0055	// Os05g0382000 // Os05g0447200 // Os03g0180900 // Os02g0742200 // Os02g0658500 // Os03g0390200 // Os04g0442100 // Os06g0607900 // Os02g0164900 // Os07g0182400 // Os02g0445100 // Os02g0769100 // Os06g0597000 // Os03g0797800 // Os10g0147400 // Os04g0689300 // Os05g0178600 // Os09g0535900 // Os01g0192000 // Os03g0181100 // Os07g0615200 // Os08g0452500 // Os01g0231000 // Os06g0677800 // Os02g0817600…
GO:0009607	P	response to biotic stimulus	16	1898	61	23155	0.00018	0.0083	// Os10g0542900 // Os08g0130100 // Os07g0661400 // Os02g0654700 // Os03g0180900 // Os11g0592100 // Os02g0529500 // Os07g0691300 // Os09g0267400 // Os09g0439200 // Os11g0592200 // Os03g0181100 // Os07g0615200 // Os03g0132900 // Os04g0593400 // Os01g0248500
GO:0008152	P	metabolic process	736	1898	8041	23155	0.00022	0.0098	// Os04g0604900 // Os01g0808400 // Os02g0740400 // Os05g0540300 // Os03g0390200 // Os03g0832200 // Os05g0562300 // Os10g0544200 // Os03g0174500 // Os05g0427900 // Os02g0730000 // Os05g0580000 // Os07g0684900 // Os06g0567200 // Os12g0632800 // Os12g0538700 // Os01g0211800 // Os01g0649900 // Os08g0549200 // Os07g0490100 // Os07g0656800 // Os05g0429900 // Os04g0504000 // Os06g0677800 // Os01g0637800…
GO:0044238	P	primary metabolic process	604	1898	6478	23155	0.00022	0.0098	// Os04g0604900 // Os02g0740400 // Os05g0540300 // Os03g0390200 // Os03g0832200 // Os05g0562300 // Os10g0544200 // Os03g0174500 // Os05g0427900 // Os05g0580000 // Os07g0684900 // Os12g0632800 // Os01g0211800 // Os01g0649900 // Os08g0549200 // Os05g0429900 // Os04g0504000 // Os06g0677800 // Os01g0637800 // Os06g0604300 // Os05g0477300 // Os06g0222400 // Os01g0298400 // Os02g0740700 // Os01g0864700…
GO:0009555	P	pollen development	9	1898	25	23155	0.00074	0.032	// Os02g0199800 // Os09g0439200 // Os03g0180900 // Os03g0682200 // Os04g0615700 // Os01g0917500 // Os03g0181100 // Os07g0615200 // Os06g0607900
